# Supplementary material for: The Human Induced Pluripotent Stem Cell Test as an Alternative Method for Embryotoxicity Testing
Source: Int J Mol Sci. 2022 Mar 18;23(6):3295. doi: 10.3390/ijms23063295 (PMC8950674; doi:10.3390/ijms23063295)
Supplement: Supplementary file 1 [file ijms-23-03295-s001.zip]

Archive with 4 entries (4 files):
- ijms-1610636-suppl/Supplementary material_proofread.pdf
- ijms-1610636-suppl/Video S1.mp4
- ijms-1610636-suppl/Video S2.mp4
- ijms-1610636-suppl/Video S3.mp4
